# Supplementary material for: Green Technologies for Persimmon By-Products Revalorisation as Sustainable Sources of Dietary Fibre and Antioxidants for Functional Beverages Development
Source: Antioxidants (Basel). 2023 May 12;12(5):1085. doi: 10.3390/antiox12051085 (PMC10215573; doi:10.3390/antiox12051085)
Supplement: Supplementary file 1 [file antioxidants-12-01085-s001.zip]

Archive with 1 entries (1 files):
- antioxidants-2358346-supplementary.pdf
